# Supplementary material for: Differential Effects of Regulatory T Cells in the Meninges and Spinal Cord of Male and Female Mice with Neuropathic Pain
Source: Cells. 2023 Sep 20;12(18):2317. doi: 10.3390/cells12182317 (PMC10527659; doi:10.3390/cells12182317)
Supplement: Supplementary file 1 [file cells-12-02317-s001.zip]

Archive with 1 entries (1 files):
- cells-2491879-supplementary.pdf
